# Supplementary material for: Transcriptional regulation of Lonicera japonica Thunb. during flower development as revealed by comprehensive analysis of transcription factors
Source: BMC Plant Biol. 2019 May 14;19:198. doi: 10.1186/s12870-019-1803-1 (PMC6518806; doi:10.1186/s12870-019-1803-1)
Supplement: Supplementary file 2 — Table S1. GO enrichment results of each cluster. (XLSX 28 kb) [file 12870_2019_1803_MOESM2_ESM.xlsx]

## Sheet: c1
GO_acc	term_type	Term	queryitem	querytotal	refitem	reftotal	pvalue	FDR	entries	entries_ref
—	—	—	—	—	—	—	—	—	—	—
"—": no significant enrichment items

## Sheet: c2
GO_acc	term_type	Term	queryitem	querytotal	refitem	reftotal	pvalue	FDR	entries	entries_ref
GO:0043621	F	protein self-association	5	119	6	1316	3.7e-05	0.0025	// TR7284|c0_g1 // TR7284|c0_g2 // TR10106|c1_g1 // TR9233|c0_g1 // TR7253|c0_g1	// TR7284|c0_g1 // TR7284|c0_g2 // TR9233|c0_g1 // TR10106|c1_g1 // TR7253|c0_g1 // TR9141|c0_g1

## Sheet: c3
GO_acc	term_type	Term	queryitem	querytotal	refitem	reftotal	pvalue	FDR	entries	entries_ref
GO:0008289	F	lipid binding	14	194	23	1316	7.1e-07	6.1e-05	// TR22766|c0_g1 // TR18487|c0_g1 // TR9926|c0_g1 // TR17782|c0_g1 // TR10470|c0_g1 // TR163|c0_g1 // TR25048|c0_g1 // TR21677|c0_g1 // TR17782|c2_g1 // TR25536|c0_g1 // TR24977|c0_g1 // TR17782|c1_g3 // TR10470|c2_g1 // TR20078|c1_g1	// TR6232|c0_g1 // TR24548|c0_g1 // TR24548|c0_g2 // TR22766|c0_g1 // TR18487|c0_g1 // TR17782|c0_g1 // TR10470|c0_g1 // TR9926|c0_g1 // TR20078|c1_g1 // TR2639|c0_g1 // TR25536|c0_g1 // TR163|c0_g1 // TR18288|c6_g1 // TR17782|c2_g1 // TR25048|c0_g1 // TR24977|c0_g1 // TR20078|c0_g1 // TR22766|c1_g1 // TR21677|c0_g1 // TR18254|c1_g1 // TR10470|c2_g1 // TR5189|c0_g2 // TR17782|c1_g3
GO:0048825	P	cotyledon development	15	194	25	1316	3.8e-07	0.0011	// TR16987|c0_g1 // TR24039|c0_g1 // TR17782|c0_g1 // TR21905|c0_g1 // TR11359|c0_g1 // TR163|c0_g1 // TR25048|c0_g1 // TR21677|c0_g1 // TR25655|c0_g1 // TR17137|c0_g1 // TR21905|c0_g2 // TR17074|c0_g1 // TR1154|c0_g1 // TR25189|c0_g1 // TR17782|c1_g3	// TR5766|c0_g2 // TR5766|c0_g1 // TR5470|c0_g1 // TR25189|c0_g1 // TR13396|c0_g1 // TR16987|c0_g1 // TR17782|c0_g1 // TR6212|c0_g1 // TR19252|c0_g1 // TR17137|c0_g1 // TR21905|c0_g2 // TR17074|c0_g1 // TR24039|c0_g1 // TR1154|c0_g1 // TR6406|c0_g1 // TR11359|c0_g1 // TR163|c0_g1 // TR25048|c0_g1 // TR21905|c0_g1 // TR19272|c0_g1 // TR21677|c0_g1 // TR13279|c0_g1 // TR11006|c0_g1 // TR25655|c0_g1…

## Sheet: c4
GO_acc	term_type	Term	queryitem	querytotal	refitem	reftotal	pvalue	FDR	entries	entries_ref
GO:0010200	P	response to chitin	39	116	153	1316	1.6e-08	2.9e-05	// TR5705|c0_g1 // TR4115|c0_g1 // TR3126|c0_g1 // TR13065|c0_g1 // TR25623|c0_g1 // TR12593|c0_g1 // TR4214|c0_g3 // TR17662|c1_g1 // TR21434|c0_g1 // TR19162|c0_g1 // TR11341|c0_g1 // TR24534|c0_g1 // TR1065|c0_g1 // TR4267|c1_g2 // TR5065|c0_g1 // TR8108|c0_g1 // TR24519|c0_g1 // TR5599|c2_g1 // TR5629|c0_g1 // TR3994|c1_g1 // TR7029|c0_g1 // TR7553|c0_g1 // TR2128|c0_g1 // TR11212|c0_g1 // TR…	// TR15853|c0_g1 // TR9875|c0_g1 // TR7993|c0_g2 // TR13213|c0_g1 // TR20120|c0_g1 // TR21434|c0_g1 // TR12724|c0_g1 // TR17575|c0_g1 // TR20677|c0_g1 // TR11341|c0_g1 // TR4267|c1_g2 // TR21737|c0_g1 // TR16628|c0_g1 // TR3351|c0_g1 // TR5838|c0_g1 // TR2128|c0_g1 // TR22586|c0_g1 // TR9631|c0_g2 // TR5227|c0_g1 // TR23263|c0_g1 // TR23880|c0_g2 // TR22060|c0_g1 // TR19623|c0_g1 // TR5715|c0_g1 …
GO:0009743	P	response to carbohydrate stimulus	45	116	207	1316	2.4e-07	0.00022	// TR23852|c0_g2 // TR5705|c0_g1 // TR4115|c0_g1 // TR3126|c0_g1 // TR13065|c0_g1 // TR25623|c0_g1 // TR12593|c0_g1 // TR4214|c0_g3 // TR17662|c1_g1 // TR21434|c0_g1 // TR19162|c0_g1 // TR11341|c0_g1 // TR24534|c0_g1 // TR1065|c0_g1 // TR3022|c0_g1 // TR4267|c1_g2 // TR5065|c0_g1 // TR8108|c0_g1 // TR24519|c0_g1 // TR5599|c2_g1 // TR5629|c0_g1 // TR3994|c1_g1 // TR7029|c0_g1 // TR7553|c0_g1 // TR…	// TR15853|c0_g1 // TR1949|c0_g1 // TR817|c0_g1 // TR9875|c0_g1 // TR7993|c0_g2 // TR13213|c0_g1 // TR20120|c0_g1 // TR7925|c0_g1 // TR21434|c0_g1 // TR12724|c0_g1 // TR17575|c0_g1 // TR20677|c0_g1 // TR11341|c0_g1 // TR25424|c0_g1 // TR4267|c1_g2 // TR21737|c0_g1 // TR16628|c0_g1 // TR3351|c0_g1 // TR6056|c0_g1 // TR6212|c0_g1 // TR5838|c0_g1 // TR2128|c0_g1 // TR1117|c0_g1 // TR1793|c0_g1 // TR…
GO:0006979	P	response to oxidative stress	18	116	56	1316	1.8e-06	0.0011	// TR5217|c1_g2 // TR4267|c1_g2 // TR5217|c0_g1 // TR13065|c0_g1 // TR2480|c0_g1 // TR8108|c0_g1 // TR9248|c1_g1 // TR23852|c0_g2 // TR8953|c0_g1 // TR17662|c1_g1 // TR21434|c0_g1 // TR19162|c0_g1 // TR7553|c0_g1 // TR11212|c0_g1 // TR11341|c0_g1 // TR3601|c0_g1 // TR6690|c0_g1 // TR5227|c0_g1	// TR6141|c0_g5 // TR21141|c0_g1 // TR13065|c0_g1 // TR13213|c0_g1 // TR16600|c0_g1 // TR23852|c0_g1 // TR17662|c1_g1 // TR21434|c0_g1 // TR19162|c0_g1 // TR7509|c0_g1 // TR3601|c0_g1 // TR6100|c0_g1 // TR6100|c0_g2 // TR4672|c0_g1 // TR11341|c0_g1 // TR9241|c0_g1 // TR5217|c1_g2 // TR4267|c1_g2 // TR6690|c0_g1 // TR8108|c0_g1 // TR9248|c1_g1 // TR19848|c0_g1 // TR23465|c0_g2 // TR8|c0_g1 // TR11…
GO:0009738	P	abscisic acid mediated signaling pathway	23	116	86	1316	3.1e-06	0.0014	// TR22685|c0_g1 // TR13065|c0_g1 // TR12593|c0_g1 // TR21434|c0_g1 // TR19162|c0_g1 // TR3994|c0_g1 // TR11341|c0_g1 // TR24534|c0_g1 // TR1065|c0_g1 // TR3022|c0_g1 // TR5094|c0_g1 // TR5065|c0_g1 // TR3994|c1_g1 // TR2128|c0_g1 // TR212|c0_g1 // TR2687|c4_g4 // TR2687|c4_g5 // TR2687|c4_g6 // TR2687|c4_g1 // TR2687|c4_g3 // TR11013|c0_g1 // TR19053|c0_g1 // TR8953|c0_g1	// TR22685|c0_g1 // TR20120|c0_g1 // TR21434|c0_g1 // TR18169|c4_g2 // TR8026|c0_g1 // TR11341|c0_g1 // TR16628|c0_g1 // TR6056|c0_g1 // TR24803|c0_g2 // TR24803|c0_g1 // TR5838|c0_g1 // TR2128|c0_g1 // TR1117|c0_g1 // TR5701|c0_g2 // TR5701|c0_g1 // TR23704|c1_g1 // TR7417|c0_g2 // TR7417|c0_g3 // TR7417|c0_g1 // TR13498|c0_g1 // TR13498|c0_g2 // TR20865|c0_g1 // TR13836|c0_g1 // TR13065|c0_g1 /…
GO:0071215	P	cellular response to abscisic acid stimulus	23	116	90	1316	7e-06	0.0025	// TR22685|c0_g1 // TR13065|c0_g1 // TR12593|c0_g1 // TR21434|c0_g1 // TR19162|c0_g1 // TR3994|c0_g1 // TR11341|c0_g1 // TR24534|c0_g1 // TR1065|c0_g1 // TR3022|c0_g1 // TR5094|c0_g1 // TR5065|c0_g1 // TR3994|c1_g1 // TR2128|c0_g1 // TR212|c0_g1 // TR2687|c4_g4 // TR2687|c4_g5 // TR2687|c4_g6 // TR2687|c4_g1 // TR2687|c4_g3 // TR11013|c0_g1 // TR19053|c0_g1 // TR8953|c0_g1	// TR22685|c0_g1 // TR20120|c0_g1 // TR21434|c0_g1 // TR18169|c4_g2 // TR8026|c0_g1 // TR11341|c0_g1 // TR16628|c0_g1 // TR6056|c0_g1 // TR24803|c0_g2 // TR24803|c0_g1 // TR5838|c0_g1 // TR2128|c0_g1 // TR1117|c0_g1 // TR5701|c0_g2 // TR5701|c0_g1 // TR23704|c1_g1 // TR7417|c0_g2 // TR7417|c0_g3 // TR7417|c0_g1 // TR13498|c0_g1 // TR13498|c0_g2 // TR20865|c0_g1 // TR13836|c0_g1 // TR13065|c0_g1 /…
GO:0009620	P	response to fungus	24	116	99	1316	1.2e-05	0.0035	// TR24773|c1_g1 // TR24988|c0_g2 // TR12593|c0_g1 // TR5705|c0_g1 // TR24534|c0_g1 // TR1065|c0_g1 // TR5065|c0_g1 // TR3994|c1_g1 // TR2128|c0_g1 // TR212|c0_g1 // TR2687|c4_g4 // TR2687|c4_g5 // TR2687|c4_g6 // TR2687|c4_g7 // TR2687|c4_g1 // TR2687|c4_g3 // TR9641|c0_g1 // TR21792|c0_g1 // TR3994|c0_g1 // TR6690|c0_g1 // TR21050|c0_g1 // TR9167|c0_g1 // TR9167|c0_g2 // TR3022|c0_g1	// TR17575|c0_g1 // TR19817|c0_g1 // TR16628|c0_g1 // TR24803|c0_g2 // TR24803|c0_g1 // TR5838|c0_g1 // TR2128|c0_g1 // TR23284|c0_g1 // TR1117|c0_g1 // TR23243|c0_g1 // TR12536|c0_g1 // TR20874|c1_g1 // TR18288|c6_g1 // TR21792|c0_g1 // TR21792|c0_g2 // TR17524|c1_g1 // TR21523|c0_g2 // TR5715|c0_g1 // TR8234|c0_g1 // TR17788|c4_g19 // TR20865|c0_g1 // TR5705|c0_g2 // TR11285|c0_g1 // TR5705|c0_…
GO:0043424	F	protein histidine kinase binding	6	116	9	1316	3.6e-05	0.0043	// TR2687|c4_g4 // TR2687|c4_g5 // TR2687|c4_g6 // TR2687|c4_g7 // TR2687|c4_g1 // TR2687|c4_g3	// TR2687|c4_g4 // TR2687|c4_g5 // TR2687|c4_g6 // TR2687|c4_g7 // TR2687|c4_g1 // TR2687|c4_g2 // TR2687|c4_g3 // TR20865|c0_g1 // TR5089|c0_g1
GO:0009607	P	response to biotic stimulus	40	116	210	1316	2e-05	0.0052	// TR24773|c1_g1 // TR4264|c2_g1 // TR4115|c0_g1 // TR3126|c0_g1 // TR24988|c0_g2 // TR25623|c0_g1 // TR12593|c0_g1 // TR4214|c0_g3 // TR17662|c1_g1 // TR5705|c0_g1 // TR24534|c0_g1 // TR1065|c0_g1 // TR4267|c1_g2 // TR5065|c0_g1 // TR5599|c2_g1 // TR3994|c1_g1 // TR7029|c0_g1 // TR2128|c0_g1 // TR11212|c0_g1 // TR212|c0_g1 // TR2687|c4_g4 // TR2687|c4_g5 // TR2687|c4_g6 // TR2687|c4_g7 // TR2687…	// TR15853|c0_g1 // TR13505|c0_g1 // TR4264|c2_g1 // TR22688|c0_g1 // TR9875|c0_g1 // TR9128|c0_g1 // TR15330|c0_g1 // TR23880|c0_g1 // TR7925|c0_g1 // TR19626|c0_g1 // TR17575|c0_g1 // TR15484|c0_g1 // TR23745|c0_g2 // TR23745|c0_g1 // TR19817|c0_g1 // TR4777|c2_g1 // TR1770|c0_g1 // TR4267|c1_g2 // TR16628|c0_g1 // TR18412|c0_g1 // TR6690|c0_g1 // TR24803|c0_g2 // TR24803|c0_g1 // TR5838|c0_g1 …
GO:0051707	P	response to other organism	38	116	200	1316	3.1e-05	0.007	// TR24773|c1_g1 // TR4264|c2_g1 // TR4115|c0_g1 // TR3126|c0_g1 // TR24988|c0_g2 // TR25623|c0_g1 // TR12593|c0_g1 // TR4214|c0_g3 // TR5705|c0_g1 // TR24534|c0_g1 // TR1065|c0_g1 // TR4267|c1_g2 // TR5065|c0_g1 // TR5599|c2_g1 // TR3994|c1_g1 // TR7029|c0_g1 // TR2128|c0_g1 // TR11212|c0_g1 // TR212|c0_g1 // TR2687|c4_g4 // TR2687|c4_g5 // TR2687|c4_g6 // TR2687|c4_g7 // TR2687|c4_g1 // TR2687|…	// TR15853|c0_g1 // TR13505|c0_g1 // TR4264|c2_g1 // TR22688|c0_g1 // TR9875|c0_g1 // TR9128|c0_g1 // TR15330|c0_g1 // TR23880|c0_g1 // TR19626|c0_g1 // TR17575|c0_g1 // TR15484|c0_g1 // TR23745|c0_g2 // TR23745|c0_g1 // TR19817|c0_g1 // TR4777|c2_g1 // TR1770|c0_g1 // TR4267|c1_g2 // TR16628|c0_g1 // TR18412|c0_g1 // TR6690|c0_g1 // TR24803|c0_g2 // TR24803|c0_g1 // TR5838|c0_g1 // TR2128|c0_g1 …
GO:0010035	P	response to inorganic substance	24	116	106	1316	3.8e-05	0.0076	// TR19747|c0_g1 // TR4514|c2_g1 // TR23852|c0_g2 // TR17662|c1_g1 // TR5217|c1_g2 // TR3601|c0_g1 // TR24534|c0_g1 // TR1065|c0_g1 // TR4267|c1_g2 // TR5065|c0_g1 // TR8108|c0_g1 // TR9248|c1_g1 // TR10854|c0_g1 // TR5227|c0_g1 // TR11212|c0_g1 // TR212|c0_g1 // TR14939|c0_g1 // TR5217|c0_g1 // TR2480|c0_g1 // TR24519|c0_g1 // TR6690|c0_g1 // TR7553|c0_g1 // TR12593|c0_g1 // TR3022|c0_g1	// TR19747|c0_g1 // TR13213|c0_g1 // TR13079|c1_g1 // TR19362|c1_g1 // TR4672|c0_g1 // TR4267|c1_g2 // TR11536|c0_g2 // TR17074|c0_g1 // TR3930|c0_g2 // TR3930|c0_g3 // TR3930|c0_g1 // TR6141|c0_g2 // TR6141|c0_g5 // TR6141|c0_g7 // TR25238|c0_g1 // TR5227|c0_g1 // TR17524|c1_g1 // TR19623|c0_g1 // TR7509|c0_g1 // TR6801|c0_g1 // TR16600|c0_g1 // TR17662|c1_g1 // TR19044|c0_g1 // TR6179|c1_g1 // …
GO:0002679	P	respiratory burst during defense response	8	116	17	1316	5.3e-05	0.0081	// TR5705|c0_g1 // TR21050|c0_g1 // TR9167|c0_g1 // TR9167|c0_g2 // TR13051|c0_g1 // TR3994|c1_g1 // TR7029|c0_g1 // TR3994|c0_g1	// TR5705|c0_g2 // TR8086|c0_g2 // TR21050|c0_g1 // TR16628|c0_g1 // TR23632|c0_g1 // TR18927|c0_g1 // TR13051|c0_g1 // TR13051|c0_g2 // TR9167|c0_g1 // TR3994|c1_g1 // TR10560|c2_g1 // TR5705|c0_g1 // TR9167|c0_g2 // TR3994|c0_g1 // TR7029|c0_g1 // TR21049|c0_g1 // TR18398|c0_g1
GO:0042542	P	response to hydrogen peroxide	10	116	26	1316	5.4e-05	0.0081	// TR4267|c1_g2 // TR5217|c0_g1 // TR8108|c0_g1 // TR9248|c1_g1 // TR17662|c1_g1 // TR11212|c0_g1 // TR5217|c1_g2 // TR3601|c0_g1 // TR6690|c0_g1 // TR5227|c0_g1	// TR21141|c0_g1 // TR16600|c0_g1 // TR17662|c1_g1 // TR5217|c1_g2 // TR3601|c0_g1 // TR6100|c0_g1 // TR6100|c0_g2 // TR4672|c0_g1 // TR4267|c1_g2 // TR8108|c0_g1 // TR9248|c1_g1 // TR23465|c0_g2 // TR11536|c0_g2 // TR11212|c0_g1 // TR7466|c0_g1 // TR10656|c0_g1 // TR10656|c0_g2 // TR5217|c0_g1 // TR18384|c0_g1 // TR7925|c0_g1 // TR6690|c0_g1 // TR5227|c0_g1 // TR21581|c0_g1 // TR17524|c1_g1 // T…
GO:0045730	P	respiratory burst	8	116	17	1316	5.3e-05	0.0081	// TR5705|c0_g1 // TR21050|c0_g1 // TR9167|c0_g1 // TR9167|c0_g2 // TR13051|c0_g1 // TR3994|c1_g1 // TR7029|c0_g1 // TR3994|c0_g1	// TR5705|c0_g2 // TR8086|c0_g2 // TR21050|c0_g1 // TR16628|c0_g1 // TR23632|c0_g1 // TR18927|c0_g1 // TR13051|c0_g1 // TR13051|c0_g2 // TR9167|c0_g1 // TR3994|c1_g1 // TR10560|c2_g1 // TR5705|c0_g1 // TR9167|c0_g2 // TR3994|c0_g1 // TR7029|c0_g1 // TR21049|c0_g1 // TR18398|c0_g1
GO:0019901	F	protein kinase binding	7	116	16	1316	0.00027	0.0082	// TR2687|c4_g4 // TR2687|c4_g5 // TR2687|c4_g6 // TR2687|c4_g7 // TR2687|c4_g1 // TR2687|c4_g3 // TR17404|c2_g1	// TR2687|c4_g4 // TR2687|c4_g5 // TR2687|c4_g6 // TR2687|c4_g7 // TR2687|c4_g1 // TR2687|c4_g2 // TR2687|c4_g3 // TR7573|c0_g1 // TR4060|c0_g1 // TR22044|c0_g1 // TR19078|c0_g1 // TR7322|c0_g1 // TR17404|c2_g1 // TR20865|c0_g1 // TR5089|c0_g1 // TR19754|c0_g1
GO:0019899	F	enzyme binding	7	116	16	1316	0.00027	0.0082	// TR2687|c4_g4 // TR2687|c4_g5 // TR2687|c4_g6 // TR2687|c4_g7 // TR2687|c4_g1 // TR2687|c4_g3 // TR17404|c2_g1	// TR2687|c4_g4 // TR2687|c4_g5 // TR2687|c4_g6 // TR2687|c4_g7 // TR2687|c4_g1 // TR2687|c4_g2 // TR2687|c4_g3 // TR7573|c0_g1 // TR4060|c0_g1 // TR22044|c0_g1 // TR19078|c0_g1 // TR7322|c0_g1 // TR17404|c2_g1 // TR20865|c0_g1 // TR5089|c0_g1 // TR19754|c0_g1
GO:0019900	F	kinase binding	7	116	16	1316	0.00027	0.0082	// TR2687|c4_g4 // TR2687|c4_g5 // TR2687|c4_g6 // TR2687|c4_g7 // TR2687|c4_g1 // TR2687|c4_g3 // TR17404|c2_g1	// TR2687|c4_g4 // TR2687|c4_g5 // TR2687|c4_g6 // TR2687|c4_g7 // TR2687|c4_g1 // TR2687|c4_g2 // TR2687|c4_g3 // TR7573|c0_g1 // TR4060|c0_g1 // TR22044|c0_g1 // TR19078|c0_g1 // TR7322|c0_g1 // TR17404|c2_g1 // TR20865|c0_g1 // TR5089|c0_g1 // TR19754|c0_g1
GO:0009642	P	response to light intensity	11	116	32	1316	7.8e-05	0.0088	// TR5217|c0_g1 // TR8108|c0_g1 // TR2480|c0_g1 // TR23852|c0_g2 // TR17662|c1_g1 // TR21434|c0_g1 // TR3994|c0_g1 // TR11341|c0_g1 // TR3601|c0_g1 // TR5227|c0_g1 // TR3994|c1_g1	// TR13213|c0_g1 // TR17548|c0_g1 // TR23852|c0_g1 // TR17662|c1_g1 // TR21434|c0_g1 // TR12602|c0_g1 // TR5217|c1_g1 // TR11341|c0_g1 // TR3601|c0_g1 // TR18927|c0_g1 // TR18982|c0_g1 // TR7635|c0_g1 // TR8108|c0_g1 // TR3994|c1_g1 // TR8|c0_g1 // TR5021|c0_g1 // TR5217|c0_g1 // TR124|c0_g1 // TR2480|c0_g1 // TR7925|c0_g1 // TR9706|c0_g1 // TR3994|c0_g1 // TR5227|c0_g1 // TR23263|c0_g1 // TR2158…
GO:0001666	P	response to hypoxia	10	116	27	1316	7.9e-05	0.0088	// TR2687|c4_g4 // TR2687|c4_g5 // TR2687|c4_g6 // TR2687|c4_g7 // TR2687|c4_g1 // TR2687|c4_g3 // TR20433|c0_g1 // TR17554|c0_g1 // TR17662|c1_g1 // TR5227|c0_g1	// TR5705|c0_g2 // TR19495|c0_g1 // TR17662|c1_g1 // TR9241|c0_g1 // TR2622|c1_g1 // TR25655|c0_g1 // TR20433|c0_g1 // TR5089|c0_g1 // TR2687|c4_g4 // TR2687|c4_g5 // TR2687|c4_g6 // TR2687|c4_g7 // TR2687|c4_g1 // TR2687|c4_g2 // TR2687|c4_g3 // TR6141|c0_g2 // TR6141|c0_g5 // TR7925|c0_g1 // TR6141|c0_g7 // TR17554|c0_g1 // TR9142|c0_g1 // TR5227|c0_g1 // TR21581|c0_g1 // TR4095|c1_g1 // TR2086…
GO:0051704	P	multi-organism process	40	116	223	1316	7.4e-05	0.0088	// TR24773|c1_g1 // TR4264|c2_g1 // TR4115|c0_g1 // TR3126|c0_g1 // TR24988|c0_g2 // TR25623|c0_g1 // TR12593|c0_g1 // TR4214|c0_g3 // TR5705|c0_g1 // TR17404|c2_g1 // TR24534|c0_g1 // TR1065|c0_g1 // TR4267|c1_g2 // TR5065|c0_g1 // TR17215|c0_g1 // TR5599|c2_g1 // TR3994|c1_g1 // TR7029|c0_g1 // TR2128|c0_g1 // TR11212|c0_g1 // TR212|c0_g1 // TR2687|c4_g4 // TR2687|c4_g5 // TR2687|c4_g6 // TR268…	// TR7322|c0_g1 // TR15853|c0_g1 // TR20874|c1_g1 // TR13505|c0_g1 // TR4264|c2_g1 // TR22688|c0_g1 // TR9875|c0_g1 // TR9128|c0_g1 // TR15330|c0_g1 // TR23880|c0_g1 // TR19754|c0_g1 // TR19626|c0_g1 // TR12966|c1_g1 // TR17575|c0_g1 // TR15484|c0_g1 // TR23745|c0_g2 // TR23745|c0_g1 // TR19817|c0_g1 // TR4777|c2_g1 // TR1770|c0_g1 // TR4267|c1_g2 // TR10960|c0_g1 // TR7573|c0_g1 // TR8594|c0_g1 …
GO:0070482	P	response to oxygen levels	10	116	27	1316	7.9e-05	0.0088	// TR2687|c4_g4 // TR2687|c4_g5 // TR2687|c4_g6 // TR2687|c4_g7 // TR2687|c4_g1 // TR2687|c4_g3 // TR20433|c0_g1 // TR17554|c0_g1 // TR17662|c1_g1 // TR5227|c0_g1	// TR5705|c0_g2 // TR19495|c0_g1 // TR17662|c1_g1 // TR9241|c0_g1 // TR2622|c1_g1 // TR25655|c0_g1 // TR20433|c0_g1 // TR5089|c0_g1 // TR2687|c4_g4 // TR2687|c4_g5 // TR2687|c4_g6 // TR2687|c4_g7 // TR2687|c4_g1 // TR2687|c4_g2 // TR2687|c4_g3 // TR6141|c0_g2 // TR6141|c0_g5 // TR7925|c0_g1 // TR6141|c0_g7 // TR17554|c0_g1 // TR9142|c0_g1 // TR5227|c0_g1 // TR21581|c0_g1 // TR4095|c1_g1 // TR2086…
GO:0006950	P	response to stress	68	116	449	1316	0.00017	0.018	// TR23852|c0_g2 // TR5705|c0_g1 // TR4264|c2_g1 // TR19747|c0_g1 // TR3126|c0_g1 // TR13065|c0_g1 // TR25623|c0_g1 // TR7008|c0_g1 // TR19956|c0_g1 // TR8108|c0_g1 // TR12593|c0_g1 // TR4214|c0_g3 // TR17662|c1_g1 // TR21434|c0_g1 // TR19162|c0_g1 // TR17409|c1_g1 // TR3994|c0_g1 // TR17404|c2_g1 // TR11341|c0_g1 // TR3601|c0_g1 // TR24534|c0_g1 // TR1065|c0_g1 // TR4115|c0_g1 // TR3022|c0_g1 //…	// TR13505|c0_g1 // TR7008|c0_g2 // TR7008|c0_g1 // TR20120|c0_g1 // TR12724|c0_g1 // TR20129|c2_g1 // TR17004|c0_g1 // TR21909|c0_g2 // TR21909|c0_g1 // TR21207|c1_g1 // TR25424|c0_g1 // TR24803|c0_g2 // TR24803|c0_g1 // TR11536|c0_g2 // TR2128|c0_g1 // TR21553|c1_g1 // TR1117|c0_g1 // TR25238|c0_g1 // TR5589|c0_g1 // TR25449|c0_g1 // TR19626|c0_g1 // TR5069|c0_g1 // TR8234|c0_g1 // TR18254|c1_g…
GO:0009611	P	response to wounding	19	116	84	1316	0.00021	0.02	// TR2687|c4_g4 // TR2687|c4_g5 // TR2687|c4_g6 // TR2687|c4_g7 // TR4264|c2_g1 // TR2687|c4_g1 // TR2687|c4_g3 // TR13065|c0_g1 // TR7008|c0_g1 // TR2480|c0_g1 // TR9167|c0_g1 // TR9167|c0_g2 // TR8953|c0_g1 // TR3994|c1_g1 // TR21434|c0_g1 // TR5705|c0_g1 // TR19162|c0_g1 // TR11341|c0_g1 // TR21050|c0_g1	// TR5705|c0_g2 // TR21141|c0_g1 // TR13505|c0_g1 // TR4264|c2_g1 // TR2480|c0_g1 // TR8595|c0_g1 // TR2687|c4_g5 // TR7008|c0_g2 // TR7008|c0_g1 // TR10656|c0_g2 // TR13213|c0_g1 // TR7064|c0_g1 // TR21434|c0_g1 // TR20823|c0_g1 // TR25798|c0_g2 // TR25798|c0_g1 // TR5589|c0_g1 // TR8225|c1_g1 // TR8953|c0_g1 // TR22868|c0_g1 // TR22868|c0_g2 // TR7466|c0_g1 // TR4942|c0_g1 // TR11341|c0_g1 // T…
GO:0009753	P	response to jasmonic acid stimulus	32	116	175	1316	0.00021	0.02	// TR5705|c0_g1 // TR19747|c0_g1 // TR3126|c0_g1 // TR13065|c0_g1 // TR12593|c0_g1 // TR19162|c0_g1 // TR3022|c0_g1 // TR24534|c0_g1 // TR1065|c0_g1 // TR4115|c0_g1 // TR4514|c2_g1 // TR5065|c0_g1 // TR10854|c0_g1 // TR3994|c1_g1 // TR2128|c0_g1 // TR24100|c0_g1 // TR212|c0_g1 // TR2687|c4_g4 // TR2687|c4_g5 // TR2687|c4_g6 // TR2687|c4_g7 // TR2687|c4_g1 // TR2687|c4_g3 // TR20433|c0_g1 // TR130…	// TR15853|c0_g1 // TR19747|c0_g1 // TR9875|c0_g1 // TR5178|c1_g1 // TR15330|c0_g1 // TR13079|c1_g1 // TR3285|c0_g1 // TR19909|c0_g1 // TR19362|c1_g1 // TR18365|c0_g1 // TR19983|c0_g1 // TR16628|c0_g1 // TR18412|c0_g1 // TR24803|c0_g2 // TR24803|c0_g1 // TR5838|c0_g1 // TR2128|c0_g1 // TR23284|c0_g1 // TR1117|c0_g1 // TR3930|c0_g2 // TR3930|c0_g3 // TR3930|c0_g1 // TR12536|c0_g1 // TR20265|c0_g1 …
GO:0009408	P	response to heat	15	116	60	1316	0.00027	0.025	// TR5094|c0_g1 // TR5705|c0_g1 // TR21050|c0_g1 // TR5585|c1_g3 // TR20433|c0_g1 // TR9248|c1_g1 // TR9167|c0_g1 // TR9167|c0_g2 // TR17554|c0_g1 // TR17662|c1_g1 // TR7553|c0_g1 // TR8108|c0_g1 // TR2480|c0_g1 // TR24519|c0_g1 // TR5227|c0_g1	// TR5705|c0_g2 // TR5705|c0_g1 // TR19495|c0_g1 // TR5178|c1_g1 // TR18833|c0_g1 // TR13213|c0_g1 // TR18398|c0_g1 // TR5585|c1_g2 // TR22132|c0_g1 // TR17662|c1_g1 // TR21553|c0_g1 // TR9167|c0_g2 // TR17575|c0_g1 // TR17004|c0_g1 // TR5094|c0_g1 // TR8507|c0_g1 // TR16628|c0_g1 // TR8108|c0_g1 // TR9248|c1_g1 // TR6153|c0_g1 // TR5227|c0_g1 // TR19909|c0_g1 // TR21553|c1_g1 // TR21412|c0_g1 //…
GO:0000302	P	response to reactive oxygen species	12	116	44	1316	0.00044	0.038	// TR4267|c1_g2 // TR5217|c0_g1 // TR8108|c0_g1 // TR9248|c1_g1 // TR23852|c0_g2 // TR17662|c1_g1 // TR7553|c0_g1 // TR11212|c0_g1 // TR5217|c1_g2 // TR3601|c0_g1 // TR6690|c0_g1 // TR5227|c0_g1	// TR21141|c0_g1 // TR16600|c0_g1 // TR23852|c0_g1 // TR17662|c1_g1 // TR11212|c0_g1 // TR12602|c0_g1 // TR5217|c1_g2 // TR3601|c0_g1 // TR6100|c0_g1 // TR6100|c0_g2 // TR4672|c0_g1 // TR9241|c0_g1 // TR4267|c1_g2 // TR8108|c0_g1 // TR9248|c1_g1 // TR6690|c0_g1 // TR23465|c0_g2 // TR8|c0_g1 // TR11536|c0_g2 // TR5227|c0_g1 // TR1793|c0_g1 // TR17074|c0_g1 // TR7466|c0_g1 // TR10656|c0_g1 // TR106…
GO:0044212	F	DNA regulatory region binding	41	116	271	1316	0.0017	0.041	// TR24773|c1_g1 // TR19747|c0_g1 // TR5629|c0_g1 // TR25623|c0_g1 // TR17463|c0_g1 // TR15397|c0_g1 // TR19053|c0_g1 // TR4214|c0_g3 // TR17662|c1_g1 // TR21434|c0_g1 // TR11341|c0_g1 // TR5094|c0_g1 // TR5217|c1_g2 // TR4267|c1_g2 // TR6142|c0_g1 // TR19282|c0_g1 // TR9248|c1_g1 // TR3994|c1_g1 // TR7029|c0_g1 // TR2128|c0_g1 // TR11212|c0_g1 // TR2687|c4_g4 // TR2687|c4_g5 // TR2687|c4_g6 // T…	// TR817|c0_g1 // TR1949|c0_g1 // TR19747|c0_g1 // TR2356|c0_g1 // TR5178|c1_g1 // TR7993|c0_g2 // TR23318|c0_g1 // TR2239|c0_g1 // TR20120|c0_g1 // TR20804|c0_g1 // TR22766|c0_g1 // TR21434|c0_g1 // TR17575|c0_g1 // TR18169|c4_g2 // TR8026|c0_g1 // TR24068|c0_g1 // TR5823|c0_g1 // TR21909|c0_g2 // TR21909|c0_g1 // TR11035|c0_g1 // TR18982|c0_g1 // TR10359|c0_g1 // TR4267|c1_g2 // TR21049|c0_g1 /…
GO:0009751	P	response to salicylic acid stimulus	26	116	141	1316	0.00058	0.048	// TR5705|c0_g1 // TR19747|c0_g1 // TR4514|c2_g1 // TR5629|c0_g1 // TR12593|c0_g1 // TR24534|c0_g1 // TR1065|c0_g1 // TR4267|c1_g2 // TR5065|c0_g1 // TR10854|c0_g1 // TR3994|c1_g1 // TR2128|c0_g1 // TR11212|c0_g1 // TR212|c0_g1 // TR2687|c4_g4 // TR2687|c4_g5 // TR2687|c4_g6 // TR2687|c4_g7 // TR2687|c4_g1 // TR2687|c4_g3 // TR3994|c0_g1 // TR6690|c0_g1 // TR21050|c0_g1 // TR9167|c0_g1 // TR9167|…	// TR19747|c0_g1 // TR5178|c1_g1 // TR15330|c0_g1 // TR13079|c1_g1 // TR23745|c0_g2 // TR23745|c0_g1 // TR19362|c1_g1 // TR18365|c0_g1 // TR1770|c0_g1 // TR4267|c1_g2 // TR19983|c0_g1 // TR16628|c0_g1 // TR18412|c0_g1 // TR5838|c0_g1 // TR2128|c0_g1 // TR23284|c0_g1 // TR1117|c0_g1 // TR23243|c0_g1 // TR3930|c0_g2 // TR3930|c0_g3 // TR3930|c0_g1 // TR12536|c0_g1 // TR6141|c0_g2 // TR6141|c0_g5 //…
GO:0016053	P	organic acid biosynthetic process	11	116	40	1316	0.00069	0.049	// TR5094|c0_g1 // TR4264|c2_g1 // TR24988|c0_g2 // TR5629|c0_g1 // TR9167|c0_g1 // TR9167|c0_g2 // TR3022|c0_g1 // TR3994|c1_g1 // TR3994|c0_g1 // TR24534|c0_g1 // TR212|c0_g1	// TR24988|c0_g1 // TR24988|c0_g2 // TR5629|c0_g1 // TR17548|c0_g1 // TR3994|c0_g1 // TR4264|c2_g1 // TR17824|c0_g2 // TR13396|c0_g1 // TR3121|c0_g1 // TR5259|c0_g1 // TR18365|c0_g1 // TR25424|c0_g1 // TR15772|c0_g1 // TR2308|c0_g1 // TR10960|c0_g1 // TR3994|c1_g1 // TR20649|c0_g1 // TR17046|c0_g1 // TR23284|c0_g1 // TR952|c0_g1 // TR212|c0_g1 // TR12374|c0_g1 // TR1793|c0_g1 // TR12536|c0_g1 // …
GO:0009266	P	response to temperature stimulus	25	116	135	1316	0.00067	0.049	// TR5705|c0_g1 // TR19747|c0_g1 // TR7008|c0_g1 // TR19956|c0_g1 // TR4214|c0_g3 // TR23852|c0_g2 // TR21434|c0_g1 // TR17662|c1_g1 // TR11341|c0_g1 // TR5094|c0_g1 // TR8108|c0_g1 // TR9248|c1_g1 // TR5227|c0_g1 // TR3548|c0_g1 // TR20433|c0_g1 // TR2480|c0_g1 // TR17554|c0_g1 // TR24519|c0_g1 // TR7553|c0_g1 // TR6681|c0_g1 // TR21050|c0_g1 // TR5585|c1_g3 // TR9167|c0_g1 // TR9167|c0_g2 // TR…	// TR8108|c0_g1 // TR19747|c0_g1 // TR7008|c0_g2 // TR5178|c1_g1 // TR7008|c0_g1 // TR13213|c0_g1 // TR21434|c0_g1 // TR17575|c0_g1 // TR17004|c0_g1 // TR19817|c0_g1 // TR12457|c0_g1 // TR21207|c1_g1 // TR264|c0_g1 // TR21737|c0_g1 // TR16628|c0_g1 // TR23704|c1_g1 // TR3351|c0_g1 // TR22697|c0_g1 // TR21553|c1_g1 // TR1117|c0_g1 // TR11359|c0_g2 // TR7993|c0_g2 // TR9631|c0_g2 // TR23034|c0_g1 /…
GO:0046394	P	carboxylic acid biosynthetic process	11	116	40	1316	0.00069	0.049	// TR5094|c0_g1 // TR4264|c2_g1 // TR24988|c0_g2 // TR5629|c0_g1 // TR9167|c0_g1 // TR9167|c0_g2 // TR3022|c0_g1 // TR3994|c1_g1 // TR3994|c0_g1 // TR24534|c0_g1 // TR212|c0_g1	// TR24988|c0_g1 // TR24988|c0_g2 // TR5629|c0_g1 // TR17548|c0_g1 // TR3994|c0_g1 // TR4264|c2_g1 // TR17824|c0_g2 // TR13396|c0_g1 // TR3121|c0_g1 // TR5259|c0_g1 // TR18365|c0_g1 // TR25424|c0_g1 // TR15772|c0_g1 // TR2308|c0_g1 // TR10960|c0_g1 // TR3994|c1_g1 // TR20649|c0_g1 // TR17046|c0_g1 // TR23284|c0_g1 // TR952|c0_g1 // TR212|c0_g1 // TR12374|c0_g1 // TR1793|c0_g1 // TR12536|c0_g1 // …

## Sheet: c5
GO_acc	term_type	Term	queryitem	querytotal	refitem	reftotal	pvalue	FDR	entries	entries_ref
GO:0016874	F	ligase activity	5	159	7	1316	0.00047	0.038	// TR19494|c0_g1 // TR17264|c0_g1 // TR21233|c0_g2 // TR21233|c0_g1 // TR19659|c0_g1	// TR5259|c0_g1 // TR19494|c0_g1 // TR21233|c0_g2 // TR17548|c0_g1 // TR21233|c0_g1 // TR17264|c0_g1 // TR19659|c0_g1

## Sheet: c6
GO_acc	term_type	Term	queryitem	querytotal	refitem	reftotal	pvalue	FDR	entries	entries_ref
GO:0090047	P	positive regulation of transcription regulator activity	7	184	7	1316	1.2e-06	0.00053	// TR10656|c0_g1 // TR10656|c0_g2 // TR17524|c1_g1 // TR18384|c0_g1 // TR21141|c0_g1 // TR7509|c0_g1 // TR7466|c0_g1	// TR10656|c0_g1 // TR21141|c0_g1 // TR17524|c1_g1 // TR10656|c0_g2 // TR18384|c0_g1 // TR7509|c0_g1 // TR7466|c0_g1
GO:0044093	P	positive regulation of molecular function	7	184	7	1316	1.2e-06	0.00053	// TR10656|c0_g1 // TR10656|c0_g2 // TR17524|c1_g1 // TR18384|c0_g1 // TR21141|c0_g1 // TR7509|c0_g1 // TR7466|c0_g1	// TR10656|c0_g1 // TR21141|c0_g1 // TR17524|c1_g1 // TR10656|c0_g2 // TR18384|c0_g1 // TR7509|c0_g1 // TR7466|c0_g1
GO:0043388	P	positive regulation of DNA binding	7	184	7	1316	1.2e-06	0.00053	// TR10656|c0_g1 // TR10656|c0_g2 // TR17524|c1_g1 // TR18384|c0_g1 // TR21141|c0_g1 // TR7509|c0_g1 // TR7466|c0_g1	// TR10656|c0_g1 // TR21141|c0_g1 // TR17524|c1_g1 // TR10656|c0_g2 // TR18384|c0_g1 // TR7509|c0_g1 // TR7466|c0_g1
GO:0051091	P	positive regulation of transcription factor activity	7	184	7	1316	1.2e-06	0.00053	// TR10656|c0_g1 // TR10656|c0_g2 // TR17524|c1_g1 // TR18384|c0_g1 // TR21141|c0_g1 // TR7509|c0_g1 // TR7466|c0_g1	// TR10656|c0_g1 // TR21141|c0_g1 // TR17524|c1_g1 // TR10656|c0_g2 // TR18384|c0_g1 // TR7509|c0_g1 // TR7466|c0_g1
GO:0051099	P	positive regulation of binding	7	184	7	1316	1.2e-06	0.00053	// TR10656|c0_g1 // TR10656|c0_g2 // TR17524|c1_g1 // TR18384|c0_g1 // TR21141|c0_g1 // TR7509|c0_g1 // TR7466|c0_g1	// TR10656|c0_g1 // TR21141|c0_g1 // TR17524|c1_g1 // TR10656|c0_g2 // TR18384|c0_g1 // TR7509|c0_g1 // TR7466|c0_g1
GO:0043068	P	positive regulation of programmed cell death	10	184	15	1316	5.4e-06	0.0017	// TR10656|c0_g1 // TR10656|c0_g2 // TR18384|c0_g1 // TR6141|c0_g1 // TR17524|c1_g1 // TR6141|c0_g5 // TR6141|c0_g4 // TR7509|c0_g1 // TR6141|c0_g6 // TR7466|c0_g1	// TR10656|c0_g1 // TR10656|c0_g2 // TR17524|c1_g1 // TR13153|c0_g1 // TR6141|c0_g1 // TR6141|c0_g3 // TR6141|c0_g2 // TR6141|c0_g5 // TR6141|c0_g4 // TR6141|c0_g7 // TR7509|c0_g1 // TR7153|c1_g1 // TR6141|c0_g6 // TR18384|c0_g1 // TR7466|c0_g1
GO:0010942	P	positive regulation of cell death	10	184	15	1316	5.4e-06	0.0017	// TR10656|c0_g1 // TR10656|c0_g2 // TR18384|c0_g1 // TR6141|c0_g1 // TR17524|c1_g1 // TR6141|c0_g5 // TR6141|c0_g4 // TR7509|c0_g1 // TR6141|c0_g6 // TR7466|c0_g1	// TR10656|c0_g1 // TR10656|c0_g2 // TR17524|c1_g1 // TR13153|c0_g1 // TR6141|c0_g1 // TR6141|c0_g3 // TR6141|c0_g2 // TR6141|c0_g5 // TR6141|c0_g4 // TR6141|c0_g7 // TR7509|c0_g1 // TR7153|c1_g1 // TR6141|c0_g6 // TR18384|c0_g1 // TR7466|c0_g1
GO:0012501	P	programmed cell death	18	184	43	1316	1.2e-05	0.0033	// TR10656|c0_g1 // TR10656|c0_g2 // TR9602|c0_g1 // TR18384|c0_g1 // TR14304|c0_g1 // TR6141|c0_g1 // TR19714|c0_g1 // TR17524|c1_g1 // TR6141|c0_g5 // TR6141|c0_g4 // TR7509|c0_g1 // TR5456|c2_g2 // TR5718|c0_g1 // TR5948|c0_g1 // TR6141|c0_g6 // TR8594|c0_g1 // TR19848|c0_g1 // TR7466|c0_g1	// TR9602|c0_g1 // TR18384|c0_g1 // TR15330|c0_g1 // TR23931|c0_g1 // TR23745|c0_g2 // TR23745|c0_g1 // TR7466|c0_g1 // TR9241|c0_g1 // TR1770|c0_g1 // TR13153|c0_g1 // TR16628|c0_g1 // TR18412|c0_g1 // TR23745|c1_g1 // TR7767|c1_g1 // TR3994|c1_g1 // TR8221|c0_g1 // TR10656|c0_g1 // TR10656|c0_g2 // TR6141|c0_g1 // TR19714|c0_g1 // TR6141|c0_g3 // TR6141|c0_g2 // TR6141|c0_g5 // TR6141|c0_g4 // …
GO:0009867	P	jasmonic acid mediated signaling pathway	21	184	58	1316	3.4e-05	0.0076	// TR10656|c0_g1 // TR10656|c0_g2 // TR17242|c0_g1 // TR8595|c0_g1 // TR13891|c0_g1 // TR9875|c0_g1 // TR19697|c0_g1 // TR21141|c0_g1 // TR21674|c0_g1 // TR14025|c0_g1 // TR24803|c0_g2 // TR24803|c0_g1 // TR15370|c0_g1 // TR25507|c0_g1 // TR25798|c0_g2 // TR11542|c0_g1 // TR19714|c0_g1 // TR8594|c0_g1 // TR24336|c0_g1 // TR25798|c0_g1 // TR9602|c0_g1	// TR15853|c0_g1 // TR21141|c0_g1 // TR17242|c0_g1 // TR9602|c0_g1 // TR3126|c0_g1 // TR9875|c0_g1 // TR11285|c0_g1 // TR15330|c0_g1 // TR14025|c0_g1 // TR25654|c0_g8 // TR25798|c0_g2 // TR25798|c0_g1 // TR23931|c0_g1 // TR25654|c0_g2 // TR25654|c0_g3 // TR25654|c0_g1 // TR25654|c0_g7 // TR4115|c0_g1 // TR9241|c0_g1 // TR3197|c3_g2 // TR4123|c1_g1 // TR16628|c0_g1 // TR24970|c0_g1 // TR18412|c0_g…
GO:0071395	P	cellular response to jasmonic acid stimulus	21	184	58	1316	3.4e-05	0.0076	// TR10656|c0_g1 // TR10656|c0_g2 // TR17242|c0_g1 // TR8595|c0_g1 // TR13891|c0_g1 // TR9875|c0_g1 // TR19697|c0_g1 // TR21141|c0_g1 // TR21674|c0_g1 // TR14025|c0_g1 // TR24803|c0_g2 // TR24803|c0_g1 // TR15370|c0_g1 // TR25507|c0_g1 // TR25798|c0_g2 // TR11542|c0_g1 // TR19714|c0_g1 // TR8594|c0_g1 // TR24336|c0_g1 // TR25798|c0_g1 // TR9602|c0_g1	// TR15853|c0_g1 // TR21141|c0_g1 // TR17242|c0_g1 // TR9602|c0_g1 // TR3126|c0_g1 // TR9875|c0_g1 // TR11285|c0_g1 // TR15330|c0_g1 // TR14025|c0_g1 // TR25654|c0_g8 // TR25798|c0_g2 // TR25798|c0_g1 // TR23931|c0_g1 // TR25654|c0_g2 // TR25654|c0_g3 // TR25654|c0_g1 // TR25654|c0_g7 // TR4115|c0_g1 // TR9241|c0_g1 // TR3197|c3_g2 // TR4123|c1_g1 // TR16628|c0_g1 // TR24970|c0_g1 // TR18412|c0_g…
GO:0043067	P	regulation of programmed cell death	14	184	31	1316	3.7e-05	0.0076	// TR10656|c0_g1 // TR10656|c0_g2 // TR9602|c0_g1 // TR18384|c0_g1 // TR6141|c0_g1 // TR19714|c0_g1 // TR17524|c1_g1 // TR6141|c0_g5 // TR6141|c0_g4 // TR7509|c0_g1 // TR6141|c0_g6 // TR8594|c0_g1 // TR19848|c0_g1 // TR7466|c0_g1	// TR9602|c0_g1 // TR18384|c0_g1 // TR15330|c0_g1 // TR23931|c0_g1 // TR7466|c0_g1 // TR9241|c0_g1 // TR13153|c0_g1 // TR16628|c0_g1 // TR18412|c0_g1 // TR3994|c1_g1 // TR10656|c0_g1 // TR10656|c0_g2 // TR6141|c0_g1 // TR19714|c0_g1 // TR6141|c0_g3 // TR6141|c0_g2 // TR6141|c0_g5 // TR6141|c0_g4 // TR6141|c0_g7 // TR6141|c0_g6 // TR7153|c1_g1 // TR3994|c0_g1 // TR8594|c0_g1 // TR19848|c0_g1 // TR…
GO:0003156	P	regulation of organ formation	5	184	5	1316	5.7e-05	0.0092	// TR7466|c0_g1 // TR9863|c0_g1 // TR18384|c0_g1 // TR11465|c0_g1 // TR7509|c0_g1	// TR7466|c0_g1 // TR9863|c0_g1 // TR18384|c0_g1 // TR11465|c0_g1 // TR7509|c0_g1
GO:0048504	P	regulation of timing of organ formation	5	184	5	1316	5.7e-05	0.0092	// TR7466|c0_g1 // TR9863|c0_g1 // TR18384|c0_g1 // TR11465|c0_g1 // TR7509|c0_g1	// TR7466|c0_g1 // TR9863|c0_g1 // TR18384|c0_g1 // TR11465|c0_g1 // TR7509|c0_g1
GO:0010941	P	regulation of cell death	14	184	32	1316	5.7e-05	0.0092	// TR10656|c0_g1 // TR10656|c0_g2 // TR9602|c0_g1 // TR18384|c0_g1 // TR6141|c0_g1 // TR19714|c0_g1 // TR17524|c1_g1 // TR6141|c0_g5 // TR6141|c0_g4 // TR7509|c0_g1 // TR6141|c0_g6 // TR8594|c0_g1 // TR19848|c0_g1 // TR7466|c0_g1	// TR9602|c0_g1 // TR18384|c0_g1 // TR15330|c0_g1 // TR23931|c0_g1 // TR7466|c0_g1 // TR9241|c0_g1 // TR13153|c0_g1 // TR16628|c0_g1 // TR8594|c0_g1 // TR18412|c0_g1 // TR3994|c1_g1 // TR10656|c0_g1 // TR10656|c0_g2 // TR6141|c0_g1 // TR19714|c0_g1 // TR6141|c0_g3 // TR6141|c0_g2 // TR6141|c0_g5 // TR6141|c0_g4 // TR6141|c0_g7 // TR6141|c0_g6 // TR7153|c1_g1 // TR3994|c0_g1 // TR9631|c0_g2 // TR1…
GO:0008219	P	cell death	18	184	48	1316	6.8e-05	0.0095	// TR10656|c0_g1 // TR10656|c0_g2 // TR9602|c0_g1 // TR18384|c0_g1 // TR14304|c0_g1 // TR6141|c0_g1 // TR19714|c0_g1 // TR17524|c1_g1 // TR6141|c0_g5 // TR6141|c0_g4 // TR7509|c0_g1 // TR5456|c2_g2 // TR5718|c0_g1 // TR5948|c0_g1 // TR6141|c0_g6 // TR8594|c0_g1 // TR19848|c0_g1 // TR7466|c0_g1	// TR9602|c0_g1 // TR18384|c0_g1 // TR19495|c0_g1 // TR15330|c0_g1 // TR23931|c0_g1 // TR23745|c0_g2 // TR23745|c0_g1 // TR7466|c0_g1 // TR9241|c0_g1 // TR1770|c0_g1 // TR13153|c0_g1 // TR16628|c0_g1 // TR8594|c0_g1 // TR18412|c0_g1 // TR23745|c1_g1 // TR7767|c1_g1 // TR3994|c1_g1 // TR8221|c0_g1 // TR10656|c0_g1 // TR10656|c0_g2 // TR20433|c0_g1 // TR6141|c0_g1 // TR19714|c0_g1 // TR6141|c0_g3 /…
GO:0016265	P	death	18	184	48	1316	6.8e-05	0.0095	// TR10656|c0_g1 // TR10656|c0_g2 // TR9602|c0_g1 // TR18384|c0_g1 // TR14304|c0_g1 // TR6141|c0_g1 // TR19714|c0_g1 // TR17524|c1_g1 // TR6141|c0_g5 // TR6141|c0_g4 // TR7509|c0_g1 // TR5456|c2_g2 // TR5718|c0_g1 // TR5948|c0_g1 // TR6141|c0_g6 // TR8594|c0_g1 // TR19848|c0_g1 // TR7466|c0_g1	// TR9602|c0_g1 // TR18384|c0_g1 // TR19495|c0_g1 // TR15330|c0_g1 // TR23931|c0_g1 // TR23745|c0_g2 // TR23745|c0_g1 // TR7466|c0_g1 // TR9241|c0_g1 // TR1770|c0_g1 // TR13153|c0_g1 // TR16628|c0_g1 // TR8594|c0_g1 // TR18412|c0_g1 // TR23745|c1_g1 // TR7767|c1_g1 // TR3994|c1_g1 // TR8221|c0_g1 // TR10656|c0_g1 // TR10656|c0_g2 // TR20433|c0_g1 // TR6141|c0_g1 // TR19714|c0_g1 // TR6141|c0_g3 /…
GO:0009611	P	response to wounding	26	184	84	1316	9.9e-05	0.013	// TR21141|c0_g1 // TR13505|c0_g1 // TR25798|c0_g1 // TR13213|c0_g1 // TR25798|c0_g2 // TR17575|c0_g1 // TR7466|c0_g1 // TR7635|c0_g1 // TR19983|c0_g1 // TR8107|c0_g1 // TR17046|c0_g1 // TR5089|c0_g1 // TR10895|c0_g2 // TR10656|c0_g1 // TR10656|c0_g2 // TR17524|c1_g1 // TR8225|c1_g1 // TR8595|c0_g1 // TR2687|c4_g2 // TR19909|c0_g1 // TR18384|c0_g1 // TR5589|c0_g1 // TR21203|c0_g1 // TR7509|c0_g1 …	// TR5705|c0_g2 // TR21141|c0_g1 // TR13505|c0_g1 // TR4264|c2_g1 // TR2480|c0_g1 // TR8595|c0_g1 // TR2687|c4_g5 // TR7008|c0_g2 // TR7008|c0_g1 // TR10656|c0_g2 // TR13213|c0_g1 // TR7064|c0_g1 // TR21434|c0_g1 // TR20823|c0_g1 // TR25798|c0_g2 // TR25798|c0_g1 // TR5589|c0_g1 // TR8225|c1_g1 // TR8953|c0_g1 // TR22868|c0_g1 // TR22868|c0_g2 // TR7466|c0_g1 // TR4942|c0_g1 // TR11341|c0_g1 // T…
GO:0009787	P	regulation of abscisic acid mediated signaling pathway	10	184	20	1316	0.00016	0.02	// TR2687|c4_g2 // TR19909|c0_g1 // TR5701|c0_g1 // TR24803|c0_g2 // TR24803|c0_g1 // TR25798|c0_g2 // TR25798|c0_g1 // TR17046|c0_g1 // TR5089|c0_g1 // TR10895|c0_g2	// TR2687|c4_g4 // TR2687|c4_g5 // TR2687|c4_g6 // TR2687|c4_g1 // TR2687|c4_g2 // TR2687|c4_g3 // TR17046|c0_g1 // TR10895|c0_g1 // TR5701|c0_g2 // TR5701|c0_g1 // TR24803|c0_g2 // TR24803|c0_g1 // TR5089|c0_g1 // TR25798|c0_g2 // TR25798|c0_g1 // TR19909|c0_g1 // TR20865|c0_g1 // TR10895|c0_g2 // TR1117|c0_g1 // TR13279|c0_g1
GO:0006950	P	response to stress	96	184	449	1316	0.0002	0.023	// TR13505|c0_g1 // TR9875|c0_g1 // TR13213|c0_g1 // TR14304|c0_g1 // TR3285|c0_g1 // TR12724|c0_g1 // TR17575|c0_g1 // TR20677|c0_g1 // TR19362|c1_g1 // TR11035|c0_g1 // TR18982|c0_g1 // TR19983|c0_g1 // TR24803|c0_g2 // TR24803|c0_g1 // TR5838|c0_g1 // TR5089|c0_g1 // TR6141|c0_g1 // TR6141|c0_g5 // TR6141|c0_g4 // TR5701|c0_g1 // TR25238|c0_g1 // TR5589|c0_g1 // TR7417|c0_g3 // TR7417|c0_g1 //…	// TR13505|c0_g1 // TR7008|c0_g2 // TR7008|c0_g1 // TR20120|c0_g1 // TR12724|c0_g1 // TR20129|c2_g1 // TR17004|c0_g1 // TR21909|c0_g2 // TR21909|c0_g1 // TR21207|c1_g1 // TR25424|c0_g1 // TR24803|c0_g2 // TR24803|c0_g1 // TR11536|c0_g2 // TR2128|c0_g1 // TR21553|c1_g1 // TR1117|c0_g1 // TR25238|c0_g1 // TR5589|c0_g1 // TR25449|c0_g1 // TR19626|c0_g1 // TR5069|c0_g1 // TR8234|c0_g1 // TR18254|c1_g…
