# Supplementary material for: Transcriptional regulation of Lonicera japonica Thunb. during flower development as revealed by comprehensive analysis of transcription factors
Source: BMC Plant Biol. 2019 May 14;19:198. doi: 10.1186/s12870-019-1803-1 (PMC6518806; doi:10.1186/s12870-019-1803-1)
Supplement: Supplementary file 3 — Table S2. GO annotation involved in flavonoid synthesis in each cluster. (XLSX 15 kb) [file 12870_2019_1803_MOESM3_ESM.xlsx]

## Sheet: Sheet1
NO.	family	TF	access	species	E-value	identity	FPKM					function
							S1	S2	S3	S4	S5
c1
1	YABBY	CRC	Q8L925	Ath	9.1e-29	85.92	7.06	6.21	12.09	1.74	0.75	a
2	ARF	ARF22	Q9AV47	Osa	2.2e-57	85.12	2.5	2.75	5.61	1.88	3.98	a
3	ARF	ARF18	Q653H7	Osa	3.2e-71	80.52	3.98	3.85	6.75	3.18	3.8	a
4	MYB	MYB114	Q9FNV8	Ath	6.9e-46	82.18	0.07	5.29	8.08	0.94	0.31	a
5	G2-like	LUX	Q9SNB4	Ath	2.2e-38	87.5	4.93	6.62	7.85	4.98	2.04	b
6	ARR-B	ARR2	Q9ZWJ9	Ath	7.2e-52	77.95	13.99	28.44	42.97	0.15	0.09	b
7	bHLH	bHLH28	Q9LUK7	Ath	1.7e-23	77.14	6.98	1.47	8.4	1.52	2.1	f
8	bHLH	MYC4	O49687	Ath	2.1e-32	93.24	10.11	19.73	26.11	17.75	20.82	f
9	NAC	NAC78	Q84K00	Ath	1.7e-38	76.34	1.32	0.9	2.09	2.28	0.94	g
7	bHLH	bHLH28	Q9LUK7	Ath	1.7e-23	77.14	6.98	1.47	8.4	1.52	2.1	c
8	bHLH	MYC4	O49687	Ath	2.1e-32	93.24	10.11	19.73	26.11	17.75	20.82	c
4	MYB	MYB114	Q9FNV8	Ath	6.9e-46	82.18	0.07	5.29	8.08	0.94	0.31	c
c2
10	HD-ZIP	ANL2	Q0WV12	Ath	9.8e-39	72	6.03	5.69	4.42	1.84	2.27	d
11	bHLH	APG	Q6AT90	Osa	1.4e-33	81.4	10.91	10.72	6.66	2.97	4.42	e
12	bHLH	bHLH24	Q9FUA4	Ath	2.3e-27	91.04	9.75	8.91	2.91	0.35	0.35	e
13	bHLH	bHLH24	Q9FUA4	Ath	1.6e-34	92.41	15.9	11.85	3.27	1.52	0.96	e
14	bHLH	PIF1	Q8GZM7	Ath	8.6e-40	85.71	5.03	2.15	1.62	0.58	0.62	e
15	bHLH	BHLH	E3SXU4	Psa	5.3e-29	90.14	5.7	5.86	2.57	1.22	1.2	g
16	bHLH	BHLH	E3SXU4	Psa	9e-80	82.35	3.55	2.97	2.86	0.92	1.37	g
17	bHLH	bHLH18	Q1PF17	Ath	5.9e-26	68.97	29.69	12.59	2.38	0.06	0	h
18	MYB	MYB4	Q7XBH4	Osa	7e-48	72.41	11.46	6.46	3.86	0.18	0.09	h
19	C2H2	WIP2	Q9SVY1	Ath	1.5e-107	94.41	5.82	3.48	6.04	2.98	2.98	h
15	bHLH	BHLH	E3SXU4	Psa	5.3e-29	90.14	5.7	5.86	2.57	1.22	1.2	h
16	bHLH	BHLH	E3SXU4	Psa	9e-80	82.35	3.55	2.97	2.86	0.92	1.37	h
15	bHLH	BHLH	E3SXU4	Psa	5.3e-29	90.14	5.7	5.86	2.57	1.22	1.2	c
c3
20	HD-ZIP	ROC5	Q6EPF0	Osa	5.1e-59	76.09	4.58	5.15	4.25	1.5	2.45	d
21	MYB	C1	P10290	Zea	2.8e-36	76.09	5.75	13	4.29	0.34	2.59	a
22	bHLH	UNE10	Q8GZ38	Ath	2.4e-31	92.11	29.96	32.54	43.4	14.26	6.07	e
23	bZIP	bZIP64	Q8W191	Ath	6.9e-29	80.25	52.87	96.02	89.85	14.03	3.04	e
24	ARR-B	ARR12	P62598	Ath	2.2e-55	80.16	4.38	4.12	3.95	0.75	0.35	b
25	ARR-B	ARR11	Q9FXD6	Ath	2.7e-28	74.42	2.54	3.74	3.23	2.32	1.3	b
26	ARR-B	ARR2	Q9ZWJ9	Ath	2e-45	67.15	37.32	58.43	56.71	1.97	1.19	b
27	NAC	NAC45	A4VCM0	Ath	4.4e-41	78.72	1.15	5.54	3.47	1.33	0.38	g
28	bHLH	bHLH30	Q9S7Y1	Ath	2.1e-13	69.09	2.56	5.26	3.16	2.1	1.22	h
21	MYB	C1	P10290	Zea	2.8e-36	76.09	5.75	13	4.29	0.34	2.59	h
29	MYB_related	CPC	O22059	Ath	1.3e-08	77.14	12.53	17.44	5.22	0.4	0.35	h
30	M-type_MADS	AGL18	Q9M2K8	Ath	1.2e-09	57.69	1.33	2.54	0.47	0.29	0.07	h
31	MYB	ODO1	Q50EX6	Phy	9e-46	92.05	3.12	4.11	1.48	1.04	0.73	h
32	MYB	MYB12	O22264	Ath	4.8e-51	87.38	9.04	12.85	4.72	1.72	1.11	h
33	MYB	MYB12	O22264	Ath	5.3e-46	69.64	7.4	12.82	7.91	1.74	1.77	h
34	MYB	MYB12	O22264	Ath	2.5e-56	83.48	17.38	62.2	4.69	0.11	0.05	h
28	bHLH	bHLH30	Q9S7Y1	Ath	2.1e-13	69.09	2.56	5.26	3.16	2.1	1.22	c
21	MYB	C1	P10290	Zea	2.8e-36	76.09	5.75	13	4.29	0.34	2.59	c
c4
35	bHLH	MYC2	Q39204	Ath	3.5e-47	72.66	116.49	27.68	18.57	5.73	10.43	f
36	bHLH	bHLH28	Q9LUK7	Ath	8.9e-27	81.43	15.93	2.22	5.37	0.03	0.36	f
37	bHLH	bHLH13	Q9LNJ5	Ath	1.1e-86	70.62	24.28	5.51	15.05	12.89	14.44	f
38	NAC	NAC16	A4FVP6	Ath	9.2e-84	77.9	30.53	12.92	21.63	20.84	25.27	g
39	NAC	NAC53	Q949N0	Ath	5.9e-09	75.76	37.83	16.34	19.75	19.77	21.22	g
40	MYB	MYB44	Q9FDW1	Ath	1.1e-50	85.71	146.82	26.67	17.47	5.88	7.9	h
35	bHLH	MYC2	Q39204	Ath	3.5e-47	72.66	116.49	27.68	18.57	5.73	10.43	c
36	bHLH	bHLH28	Q9LUK7	Ath	8.9e-27	81.43	15.93	2.22	5.37	0.03	0.36	c
c5
41	bZIP	HY5	Q9SM50	Sly	3.2e-35	91.57	0.6	1.07	1.82	2.03	1.91	e
42	bHLH	UNE10	Q8GZ38	Ath	1.2e-32	79.55	0.88	0.74	3.23	5.92	6.8	e
43	NAC	NAC53	Q949N0	Ath	3.7e-87	82.86	48.83	50.45	67.52	96.94	108.68	g
44	MYB	MYB44	Q9FDW1	Ath	2.1e-49	84.62	12.57	2.07	18.46	14.45	16.59	h
c6
45	TALE	BLH1	Q9SJ56	Ath	3.2e-52	94.29	17.04	10.57	32.6	62.18	82.4	f
46	CO-like	COL13	O82256	Ath	7.6e-41	68.81	25.84	29.96	30.02	49.86	55.5	f
47	NAC	NAC78	Q84K00	Ath	7.5e-39	76.34	13.53	11.11	11.17	19.76	23.13	g
48	NAC	NAC78	Q84K00	Ath	1.7e-38	76.34	7.55	6.26	9.57	20.39	28.69	g
49	bHLH	bHLH25	Q9T072	Ath	1.1e-18	80.7	3.92	0.83	1.16	6.05	11.31	h
50	bHLH	bHLH30	Q9S7Y1	Ath	9.2e-14	67.8	5.79	7.56	5.66	13.2	21.52	c
51	NAC	NAC42	Q9SK55	Ath	1.2e-43	80.65	2.79	1.45	1.33	6.3	8.29	c
abbreviation:
Ath:Arabidopsis thaliana
Osa:Oryza sativa subsp. Japonica
Sly:Solanum lycopersicum
Psa:Pisum sativum
Zea:Zea mays
Phy:Petunia hybrida
a:regulation of anthocyanin biosynthetic process
b:regulation of anthocyanin metabolic process
c:anthocyanin-containing compound biosynthetic process
d:anthocyanin accumulation in tissues in response to UV light
e:positive regulation of anthocyanin metabolic process
f:positive regulation of flavonoid biosynthetic process
g:regulation of flavonoid biosynthetic process
h:flavonoid biosynthetic process
